# Supplementary material for: A CAF-Fueled TIMP-1/CD63/ITGB1/STAT3 Feedback Loop Promotes Migration and Growth of Breast Cancer Cells
Source: Cancers (Basel). 2022 Oct 11;14(20):4983. doi: 10.3390/cancers14204983 (PMC9599197; doi:10.3390/cancers14204983)
Supplement: Supplementary file 1 [file cancers-14-04983-s001.zip]

Archive with 1 entries (1 files):
- cancers-1910526-supplementary.pdf
